# Supplementary material for: Switching and Combining Device-Aided Therapies in Advanced Parkinson’s Disease: A Double Centre Retrospective Study
Source: Brain Sci. 2022 Mar 2;12(3):343. doi: 10.3390/brainsci12030343 (PMC8946829; doi:10.3390/brainsci12030343)
Supplement: Supplementary file 1 [file brainsci-12-00343-s001.zip]

Archive with 2 entries (2 files):
- Supplementary Tables 2-4.pdf
- Suppllementary Table 1.xlsx
